# Supplementary material for: Neuropilin-2 functions as a coinhibitory receptor to regulate antigen-induced inflammation and allograft rejection
Source: J Clin Invest. 2025 Jul 1;135(13):e172218. doi: 10.1172/JCI172218 (PMC12208552; doi:10.1172/JCI172218)
Supplement: Supporting data values [file jci-135-172218-s095.xlsx]

## Sheet: Figure 1B
NRP2pos [%]	cell type
	CD3+	CD4+	CD8a+	CD11c+	CD19+	CD56+
biological 1	2.84	2.19	3.88	3.14	4.55	1.66
biological 2	1.87	1.65	3.36	4.46
biological 3	2.04	1.82	2.1	2.1	1.94	1.1
biological 4	4.36	3.46	5.38	5.38	3.73	2.21
biological 5	3.84	2.43	2.32	2.32	4.5	1.3
biological 6	4.88	2.55	5.2	5.2		1.96

## Sheet: Figure 1E
NRP2pos [%]	hours post-stimulation
	0	24	48	72
biological 1	1.09	1.87	3.18	2.94
biological 2	1.27	2.66	3.08	4.2
biological 3	0.76	3.07	4.25	5.05

## Sheet: Figure 1G
NRP2pos [%]	days post-transfer
	0	4	7	14	21
biological 1	2.08	20.65	40.311	31.9192	32.0843
biological 2	4.86	16.45	43.5449	35.8389	30.5835
biological 3	4.17	39.4	46.5502	40.1679	47.9064
biological 4	10.6	25.3	22.7408	34.4912	64.7759
biological 5	2.82	13.45	16.0399
biological 6		17.65
biological 7		17.95
biological 8		7.205

## Sheet: Figure 2E
biological 1	NRP2	Tim3	2B4	PD1	Lag3	CTLA4	CD160	TIGIT	BTLA
NRP2	1	0.32586	0.890912	-0.359024	-0.323118	-0.394093	0.474998	0.801479	0.45888
Tim3	0.32586	1	0.127696	-0.0685811	-0.0388212	-0.053434	0.235728	0.144749	0.291467
2B4	0.890912	0.127696	1	-0.434849	-0.365984	-0.441964	0.435507	0.80817	0.404203
PD1	-0.359024	-0.0685811	-0.434849	1	0.580041	0.610935	-0.325446	-0.321254	-0.343698
Lag3	-0.323118	-0.0388212	-0.365984	0.580041	1	0.604492	-0.309342	-0.28824	-0.328687
CTLA4	-0.394093	-0.053434	-0.441964	0.610935	0.604492	1	-0.517241	-0.374194	-0.560298
CD160	0.474998	0.235728	0.435507	-0.325446	-0.309342	-0.517241	1	0.626933	0.827511
TIGIT	0.801479	0.144749	0.80817	-0.321254	-0.28824	-0.374194	0.626933	1	0.610905
BTLA	0.45888	0.291467	0.404203	-0.343698	-0.328687	-0.560298	0.827511	0.610905	1
biological 2	Tim3	2B4	PD1	Lag3	CTLA4	CD160	TIGIT	BTLA	BTLA
NRP2	1	0.460069	0.332064	0.38902	0.473164	0.499912	0.344005	0.303953	0.330361
Tim3	0.460069	1	0.222384	0.212469	0.434139	0.359902	0.305687	0.234501	0.186453
2B4	0.332064	0.222384	1	0.153468	0.252973	0.25514	0.266991	0.186364	0.157274
PD1	0.38902	0.212469	0.153468	1	0.485422	0.659484	0.0893582	0.345463	0.210907
Lag3	0.473164	0.434139	0.252973	0.485422	1	0.524526	0.275516	0.253975	0.133072
CTLA4	0.499912	0.359902	0.25514	0.659484	0.524526	1	0.219538	0.376141	0.241671
CD160	0.344005	0.305687	0.266991	0.0893582	0.275516	0.219538	1	0.266837	0.343682
TIGIT	0.303953	0.234501	0.186364	0.345463	0.253975	0.376141	0.266837	1	0.175072
BTLA	0.330361	0.186453	0.157274	0.210907	0.133072	0.241671	0.343682	0.175072	1
biological 3	NRP2	Tim3	2B4	PD1	Lag3	CTLA4	CD160	TIGIT	BTLA
NRP2	1	0.867879	0.949061	0.76838	0.775944	0.732582	0.731468	0.838655	0.82389
Tim3	0.867879	1	0.897352	0.754022	0.75734	0.708953	0.721717	0.841945	0.788947
2B4	0.949061	0.897352	1	0.76897	0.770533	0.718377	0.7139	0.841757	0.816591
PD1	0.76838	0.754022	0.76897	1	0.947496	0.951034	0.928625	0.835633	0.917142
Lag3	0.775944	0.75734	0.770533	0.947496	1	0.931326	0.913455	0.817253	0.886825
CTLA4	0.732582	0.708953	0.718377	0.951034	0.931326	1	0.958961	0.821679	0.920813
CD160	0.731468	0.721717	0.7139	0.928625	0.913455	0.958961	1	0.838944	0.924158
TIGIT	0.838655	0.841945	0.841757	0.835633	0.817253	0.821679	0.838944	1	0.880574
BTLA	0.82389	0.788947	0.816591	0.917142	0.886825	0.920813	0.924158	0.880574	1
biological 4	NRP2	Tim3	2B4	PD1	Lag3	CTLA4	CD160	TIGIT	BTLA
NRP2	1	0.63927	0.846354	0.617127	0.574753	0.581028	0.512383	0.658506	0.767042
Tim3	0.63927	1	0.710247	0.523863	0.519875	0.508799	0.517402	0.65516	0.625816
2B4	0.846354	0.710247	1	0.618096	0.554713	0.551214	0.496371	0.661784	0.77971
PD1	0.617127	0.523863	0.618096	1	0.766777	0.740596	0.667301	0.606681	0.729185
Lag3	0.574753	0.519875	0.554713	0.766777	1	0.771762	0.688758	0.550282	0.63295
CTLA4	0.581028	0.508799	0.551214	0.740596	0.771762	1	0.706157	0.569289	0.64709
CD160	0.512383	0.517402	0.496371	0.667301	0.688758	0.706157	1	0.568486	0.599349
TIGIT	0.658506	0.65516	0.661784	0.606681	0.550282	0.569289	0.568486	1	0.683427
BTLA	0.767042	0.625816	0.77971	0.729185	0.63295	0.64709	0.599349	0.683427	1
biological 5	NRP2	Tim3	2B4	PD1	Lag3	CTLA4	CD160	TIGIT	BTLA
NRP2	1	0.794612	0.730435	0.515462	0.299061	0.531785	0.221985	0.694	0.239103
Tim3	0.794612	1	0.732504	0.640037	0.369548	0.678445	0.278099	0.700276	0.387196
2B4	0.730435	0.732504	1	0.437066	0.309635	0.452181	0.212918	0.646231	0.386841
PD1	0.515462	0.640037	0.437066	1	0.458916	0.862387	0.244102	0.603371	0.34278
Lag3	0.299061	0.369548	0.309635	0.458916	1	0.427536	0.514072	0.399687	0.31653
CTLA4	0.531785	0.678445	0.452181	0.862387	0.427536	1	0.229705	0.681203	0.377994
CD160	0.221985	0.278099	0.212918	0.244102	0.514072	0.229705	1	0.377693	0.471819
TIGIT	0.694	0.700276	0.646231	0.603371	0.399687	0.681203	0.377693	1	0.545013
BTLA	0.239103	0.387196	0.386841	0.34278	0.31653	0.377994	0.471819	0.545013	1
biological 6	NRP2	Tim3	2B4	PD1	Lag3	CTLA4	CD160	TIGIT	BTLA
NRP2	1	0.802742	0.745443	0.528628	0.465239	0.571556	0.467579	0.704956	0.432385
Tim3	0.802742	1	0.70432	0.689781	0.488798	0.729617	0.553662	0.755145	0.55637
2B4	0.745443	0.70432	1	0.420081	0.42197	0.449056	0.394467	0.627642	0.486298
PD1	0.528628	0.689781	0.420081	1	0.521717	0.92586	0.469017	0.603397	0.437276
Lag3	0.465239	0.488798	0.42197	0.521717	1	0.509868	0.588915	0.493832	0.428293
CTLA4	0.571556	0.729617	0.449056	0.92586	0.509868	1	0.487682	0.652649	0.472901
CD160	0.467579	0.553662	0.394467	0.469017	0.588915	0.487682	1	0.630068	0.604884
TIGIT	0.704956	0.755145	0.627642	0.603397	0.493832	0.652649	0.630068	1	0.692679
BTLA	0.432385	0.55637	0.486298	0.437276	0.428293	0.472901	0.604884	0.692679	1

## Sheet: Figure 2F
BrdUpos [%]	NRP2neg	NRP2pos
biological 1	36.2	5.11
biological 2	47.9	8.56
biological 3	31	3.09
biological 4	34.6	5.08

## Sheet: Figure 2G
IFNgpos [%]	NRP2neg	NRP2pos
biological 1	19.7	1.88
biological 2	18.2	2.43
biological 3	17.1	1.2
biological 4	2.83	0.74
biological 5	2.24	0.3

## Sheet: Figure 2H
CD69pos [%]	NRP2neg	NRP2pos
biological 1	41.8	10.7
biological 2	37.1	10.3
biological 3	10.4	4.02
biological 4	10.9	6.67
biological 5	38.3	36.2
biological 6	34.6	38

## Sheet: Figure 2I
HLA-DRpos [%]	NRP2neg	NRP2pos
biological 1	32	12.4
biological 2	29.8	14
biological 3	61.8	11.7
biological 4	54.1	16.8
biological 5	34.5	29.3
biological 6	36.6	31

## Sheet: Figure 2J
CD38pos [%]	NRP2neg	NRP2pos
biological 1	72.1	21.1
biological 2	68	24.9
biological 3	84.1	15.3
biological 4	77	22.5
biological 5	9.27	29.2
biological 6	5.97	27.2

## Sheet: Figure 4B left
CD62LhighCD44low [%]	NRP2neg	NRP2pos
biological 1	55.4	6.62
biological 2	58.2	4.95
biological 3	69.9	19.4
biological 4	70.9	12.7

[truncated: 37 more sheets: Figure 4B right, Figure 4C, Figure 4D, Figure 4E, Figure 4F, Figure 4H, Figure 4J, Figure5A, Figure5B, Figure 5C left, Figure 5C right, Figure 5E, Figure 5F, Figure 5G, Figure 5H, Figure 5I, Figure 6A, Figure 6C, Figure 6D, Figure 6F …]
